# Supplementary material for: Inner speech in motor cortex and implications for speech neuroprostheses
Source: Cell. Author manuscript; Available in PMC 2025 Aug 19. (PMC12360486; doi:10.1016/j.cell.2025.06.015)
Supplement: 8 — Document S1: Tables S1,S2,S4,S5 [file NIHMS2096625-supplement-8.xlsx]

## Sheet: Data collection sessions
Session	Data collected and relevant figures
t12.2023.08.15	Isolated verbal behaviors instructed-delay task (Figures 1,2)
t16.2024.03.04	Isolated verbal behaviors instructed-delay task (Figures 1,2)
t15.2024.04.07	Isolated verbal behaviors instructed-delay task (Figures 1,2)
t12.2023.11.28	Open-loop attempted and inner speech sentences and real-time inner speech decoding evaluation (Figures 3, 6)
t15.2024.03.03	Open-loop attempted and inner sentences and real-time inner speech decoding evaluation (Figures 3,6)
t16.2024.04.29	Open-loop attempted and inner speech sentences and real-time inner speech decoding evaluation (Figures 3, 6)
t12.2024.04.11	Interleaved verbal behaviors instructed-delay task (Figure 5)
t15.2024.06.14	Interleaved verbal behaviors instructed-delay task (Figure 5)
t16.2024.07.17	Interleaved verbal behaviors instructed-delay task (Figure 5)
t12.2023.05.16	3-element and single-element arrows hand-motor tasks (Figure 4AB, Supp. Figure 1B)
t12.2023.09.19	3-element lines hand-motor task (Figure 4AB, , Supp. Figure 1B)
t12.2023.10.12	Verbal and visual memory instructed mental strategy, hand-motor tasks (Figure 4CD, Supp. Figure 1D)
t12.2023.09.28	Attempted and Inner speech for serial recall (Figure 4EF, Supp. Figure 1F)
t16.2024.04.08	Supp. Figure 1AB Uninstructed motor task
t16.2024.07.17	Supp Figure 1CDEF verbal/visual memory and attempted speech.
t12.2024.12.06	Open loop data collection for keyword detection for inner speech BCI (Figure 7)
t17.2024.12.09	Isolated verbal behaviors instructed-delay task (Figures 1,2)
t17.2024.12.10	Interleaved verbal behaviors instructed-delay task (Figure 5)
t15.2024.12.15	Real-time 125,000-word vocab inner speech decoding, conjunctive counting, prompted verbal and autobiographical thought (Figure 3, 5, Supp Fig X)
t12.2024.12.17	Open loop data collection for keyword detection for inner speech BCI (Figure 7)
t16.2024.12.18	Real-time 125,000-word vocab inner speech decoding, conjunctive counting, prompted verbal and autobiographical thought (Figure 3, 5, Supp Fig X)
t12.2024.12.19	Real-time demonstration of keyword detection for inner speech BCI (Figure 7)
t15.2025.01.05	Real-time 125,000-word vocab inner speech decoding (Figure 3)
