# Supplementary material for: Inner speech in motor cortex and implications for speech neuroprostheses
Source: Cell. Author manuscript; Available in PMC 2025 Aug 19. (PMC12360486; doi:10.1016/j.cell.2025.06.015)
Supplement: 9 — Table S3: Excel file containing overview of data collection sessions, related to STAR Methods [file NIHMS2096625-supplement-9.xlsx]

## Sheet: Sheet1
Result	Statistical Details	Sample Desc. (N)
Fig 1D	95% confidence intervals of the mean were computed by assuming that the data are normally distributed.	Number of repetitions per word, which differed by participant and behavior, see Table 5 in Methods Section 2.2
Fig 1E Figure S1E	95% confidence intervals for decoding accuracy were computed using a Clopper-Pearson binomial confidence interval, computed over all independent test trials concatenated across the 10 folds. Accuracy was deemed to be statistically significantly above chance if the lower bound of the confidence interval was greater than the chance value of 14.3%.	Number of repetitions per word, which differed by participant and behavior, see Table 5 in Methods Section 2.2
Fig 2	Cross-validated estimates of correlation (FIgure 2A-B) and neural distance (Figure 2D) were computed using methods described in Willett 2020. PCA ring plots (Figure 2C) reflect neural activity averaged over trials.	Number of repetitions per word, which differed by participant and behavior, see Table 5 in Methods Section 2.2
Fig 3D	Confidence intervals for error rates were computed via bootstrap resampling over individual trials and then re-computing the aggregate error rates over the resampled distribution (10,000 resamples)	Number of evaluation sentences, T12.2023.11.28 (N=50) T15.2024.03.03 (N=50) T16.2024.04.29 (N=50) T15.2024.12.15 (N=15) T16.2024.12.18 (N=29) T15.2025.01.05 (N=25)
Fig 3E, 6C	Confidence intervals for error rates were computed via bootstrap resampling over individual trials and then re-computing the aggregate error rates over the resampled distribution (10,000 resamples)	Number of evaluation set sentences, N = 30 (see Table 9, in Methods Section 8.2)
Fig 4B, Fig S2B	Whiskers depict 1.5 times the interquartile range. Box depicts the 25th and 75th quantiles and the median. Significance was assessed by computing the 95% confidence interval of decoding accuracy per sequence position and task via bootstrap and comparing it to the null hypothesis of chance performance (see 5.3). A custom python pipeline was used to compute confidence intervals.	Box plot: single binary decoder cross validated accuracy 3-element arrows (96) Single-element arrow (8) 3-element lines (6) Bootstrap CI: Cross-validated hits/misses from all binary decoders (single sequence position difference) for a single sequence position and task. 3-element arrows (2688) Single-element arrow (360) 3-element lines (272)
Fig 4D, Fig S2D	Whiskers depict 1.5 times the interquartile range. Box depicts the 25th and 75th quantiles and the median. Significance was assessed by computing the 95% confidence interval of decoder performance increase due to mental strategy instruction and comparing it to the null hypothesis of no change in decoder performance (see 5.3.1). A custom python pipeline was used to compute confidence intervals.	Box plot: single binary decoder cross validated accuracy Verbal memory (4) Visual memory (4) Bootstrap CI: Cross-validated hits/misses from all binary decoder (single sequence position difference) were resampled and the per-decoder accuracy improvement due to verbal memory instruction was Paired hits/misses per position (160)
Fig 4F, Fig S2F	Whiskers depict 1.5 times the interquartile range. Box depicts the 25th and 75th quantiles and the median. Significance was assessed by computing the 95% confidence interval of decoding accuracy per sequence position and task via bootstrap and comparing it to the null hypothesis of chance performance (see 5.3). A custom python pipeline was used to compute confidence intervals.	Box plot: single binary decoder, cross task accuracy (4) Bootstrap CI: Cross-validated hits/misses from all binary decoders (single sequence position difference) for a single sequence position and task (160)
Fig 5	Null distribution of ordinary least squares slopes was estimated by randomly recombining instructed inner speech trials to yield control trials of approximately equal duration to the counting trials (1,000 repetitions).	Number of counting task trials T15 (N=40) T16 (N=20)
Fig 6A-D	PCA ring plots reflect neural activity averaged over trials.	Number of repetitions per word, which differed by participant and behavior, see Table X in Methods Section 7.1
Fig 6E	95% confidence intervals of the mean euclidean distance between conditions were computed by assuming that the data are normally distributed.	Number of repetitions per word, which differed by participant and behavior, see Table X in Methods Section 7.1
Fig 6FG	95% confidence intervals for decoding accuracy were computed using a Clopper-Pearson binomial confidence interval.	Number of repetitions per word, which differed by participant and behavior, see Table X in Methods Section 7.1
Figure 7A	Confidence intervals for error rates were computed via bootstrap resampling over individual trials and then re-computing the aggregate error rates over the resampled distribution (10,000 resamples).	Number of evaluation set sentences, N = 30 (see Table 9, in Methods Section 8.2)
Figure 7B	Bar heights indicate the percentage of “failed” trials (trials where words were decoded) out of all inner speech test trials. 95% confidence intervals were calculated in a similar bootstrap manner as described in Section 4 for WER in which 1,000 resamplings were taken for each of the 10 model seeds These 10,000 samples were used to compute the confidence interval (2.5 to 97.5 percentiles).	Number of evaluation set sentences, N = 30 (see Table 9, in Methods Section 8.2)
Figure 7C	To calculate chance levels (dashed lines in 7C), , sentences were shuffled within each behavior, so that correlations were no longer taken over matching sentences.We did this 1,000 times for each of the 10 model seeds. We took the mean of these 10,000 values as the chance level. Confidence intervals (95%) were computed via bootstrap resampling over individual trials and then re-computing the aver…	Number of evaluation set sentences, N = 30 (see Table 9, in Methods Section 8.2)
Figure 7E	Confidence intervals for both success rate and word error rate were computed via bootstrap resampling over individual trials and then re-computing the aggregate error rates over the resampled distribution (10,000 resamples)	Keyword detection (Total Number of evaluation sentences, N = 80) Word Error rate (Total number of true positive keyword detection trials, N = 46)
Figure S1BC	T-statistic of Ordinary Least Squares model coefficient fit to predict word-pair cross validated neural distance from articulatory length differences from with an intercept was used to compute a p-value to assess significance of articulatory length tuning. This was computed separately for each utah array and speech behavior. Python 3.9 Statsmodels 0.14.4	Word-pair e.g. “ban” vs “were” (21)
Figure S1D	T-statistic of Ordinary Least Squares model coefficient fit to predict articulatory-length tuning from 7-word cross validated decoding accuracy was used to compute a p-value to assess significance of relationship between decoder accuracy and articulatory length tuning. Python 3.9 Statsmodels 0.14.4	Utah array(12) - speech behavior(7) pair e.g. T12-Attempted (84)
Figure S4	Confidence intervals for mean number of number words were computed via bootstrap resampling over individual trials and then re-computing the aggregate error rates over the resampled distribution (10,000 resamples)	Number of counting trials T15 (N=40) T16 (N=20
Figure S5	Confidence intervals for both mean number of words and meant trial duration were computed via bootstrap resampling over individual trials and then re-computing the aggregate error rates over the resampled distribution (10,000 resamples)	Number of trials per prompt category, N = 10 for all except T15 “clear your mind” (N = 5)
