# Supplementary material for: Inner speech in motor cortex and implications for speech neuroprostheses
Source: Cell. Author manuscript; Available in PMC 2025 Aug 19. (PMC12360486; doi:10.1016/j.cell.2025.06.015)
Supplement: 10 — Table S6: Excel file containing summary statistics, sample details, error bar descriptions, and hypothesis tests for all figures. Related to STAR Methods [file NIHMS2096625-supplement-10.xlsx]

## Sheet: RNN training data
RNN training data, individual decoders highlighted together and indicated by "Test session" column
Training sessions	Behavior/vocab	Number of sentences	Participant	Test session	Test Behavior	Test Vocab
t12.2023.11.28	Inner Speech (Motoric) / 50-word	200	t12	t12.2023.11.28	Inner Speech (Motoric)	50-word
t12.2023.11.09	Inner Speech (Motoric) / 50-word	360	t12	t12.2023.11.28	Inner Speech (Motoric)	50-word
t12.2023.10.19	Attempted Vocalized / 50-word	197	t12	t12.2023.11.28	Inner Speech (Motoric)	50-word
t12.2023.10.10	Attempted Vocalized / 125,000-word vocab	474	t12	t12.2023.11.28	Inner Speech (Motoric)	50-word
t12.2023.08.23	Attempted Vocalized / 125,000-word vocab	320	t12	t12.2023.11.28	Inner Speech (Motoric)	50-word
t12.2023.07.20	Attempted Vocalized / 125,000-word vocab	278	t12	t12.2023.11.28	Inner Speech (Motoric)	50-word
t12.2023.06.20	Attempted Vocalized / 50-word	200	t12	t12.2023.11.28	Inner Speech (Motoric)	50-word
t12.2023.05.18	Attempted Vocalized / 50-word	280	t12	t12.2023.11.28	Inner Speech (Motoric)	50-word
t12.2023.04.27	Attempted Mimed / 125,000-word vocab	354	t12	t12.2023.11.28	Inner Speech (Motoric)	50-word
t12.2023.03.16	Attempted Vocalized / 125,000-word vocab	400	t12	t12.2023.11.28	Inner Speech (Motoric)	50-word
t12.2023.02.07	Attempted Mimed / 125,000-word vocab	435	t12	t12.2023.11.28	Inner Speech (Motoric)	50-word
t12.2023.01.03	Attempted Mimed / 125,000-word vocab	398	t12	t12.2023.11.28	Inner Speech (Motoric)	50-word
t12.2022.11.21	Attempted Mimed / 125,000-word vocab	319	t12	t12.2023.11.28	Inner Speech (Motoric)	50-word
t12.2022.10.18	Attempted Mimed / 125,000-word vocab	399	t12	t12.2023.11.28	Inner Speech (Motoric)	50-word
t12.2022.09.13	Attempted Mimed / 125,000-word vocab	440	t12	t12.2023.11.28	Inner Speech (Motoric)	50-word
t12.2022.09.08	Attempted Mimed / 125,000-word vocab	399	t12	t12.2023.11.28	Inner Speech (Motoric)	50-word
t12.2022.09.06	Attempted Mimed / 125,000-word vocab	440	t12	t12.2023.11.28	Inner Speech (Motoric)	50-word
t12.2022.08.25	Attempted Mimed / 125,000-word vocab	480	t12	t12.2023.11.28	Inner Speech (Motoric)	50-word
t12.2022.08.23	Attempted Mimed / 125,000-word vocab	479	t12	t12.2023.11.28	Inner Speech (Motoric)	50-word
t12.2022.08.18	Attempted Mimed / 125,000-word vocab	397	t12	t12.2023.11.28	Inner Speech (Motoric)	50-word
t12.2022.08.16	Attempted Vocalized / 125,000-word vocab	400	t12	t12.2023.11.28	Inner Speech (Motoric)	50-word
t12.2022.08.13	Attempted Vocalized / 125,000-word vocab	360	t12	t12.2023.11.28	Inner Speech (Motoric)	50-word
t12.2022.08.11	Attempted Vocalized / 125,000-word vocab	360	t12	t12.2023.11.28	Inner Speech (Motoric)	50-word
t12.2022.08.02	Attempted Vocalized / 125,000-word vocab	440	t12	t12.2023.11.28	Inner Speech (Motoric)	50-word
t12.2022.07.26	Attempted Vocalized / 125,000-word vocab	440	t12	t12.2023.11.28	Inner Speech (Motoric)	50-word
t12.2022.07.21	Attempted Vocalized / 125,000-word vocab	440	t12	t12.2023.11.28	Inner Speech (Motoric)	50-word
t12.2022.07.14	Attempted Vocalized / 125,000-word vocab	440	t12	t12.2023.11.28	Inner Speech (Motoric)	50-word
t12.2022.07.05	Attempted Vocalized / 125,000-word vocab	400	t12	t12.2023.11.28	Inner Speech (Motoric)	50-word
t15.2024.03.03	Inner Speech (Motoric) / 50-word	82 (+100 during online retraining in closed-loop)	t15	t15.2024.03.03	Inner Speech (Motoric)	50-word
t15.2024.03.01	Attempted Vocalized Speech / 125,000-word vocab	201	t15	t15.2024.03.03	Inner Speech (Motoric)	50-word
t15.2025.02.28	Attempted Vocalized Speech / 125,000-word vocab	253	t15	t15.2024.03.03	Inner Speech (Motoric)	50-word
t15.2024.02.27	Attempted Vocalized Speech / 125,000-word vocab	173	t15	t15.2024.03.03	Inner Speech (Motoric)	50-word
t15.2024.02.25	Attempted Vocalized Speech / 125,000-word vocab	347	t15	t15.2024.03.03	Inner Speech (Motoric)	50-word
t15.2024.02.21	Attempted Vocalized Speech / 125,000-word vocab	298	t15	t15.2024.03.03	Inner Speech (Motoric)	50-word
t15.2024.02.20	Attempted Vocalized Speech / 125,000-word vocab	327	t15	t15.2024.03.03	Inner Speech (Motoric)	50-word
t15.2024.02.18	Attempted Vocalized Speech / 125,000-word vocab	141	t15	t15.2024.03.03	Inner Speech (Motoric)	50-word
t15.2024.02.16	Attempted Vocalized Speech / 125,000-word vocab	99	t15	t15.2024.03.03	Inner Speech (Motoric)	50-word
t15.2024.02.14	Attempted Vocalized Speech / 125,000-word vocab	156	t15	t15.2024.03.03	Inner Speech (Motoric)	50-word
t15.2023.10.01	Attempted Vocalized Speech / 125,000-word vocab	306	t15	t15.2024.03.03	Inner Speech (Motoric)	50-word
t15.2023.09.03	Attempted Vocalized Speech / 125,000-word vocab	244	t15	t15.2024.03.03	Inner Speech (Motoric)	50-word
t15.2023.09.01	Attempted Vocalized Speech / 125,000-word vocab	332	t15	t15.2024.03.03	Inner Speech (Motoric)	50-word
t15.2023.08.13	Attempted Vocalized Speech / 125,000-word vocab	351	t15	t15.2024.03.03	Inner Speech (Motoric)	50-word
t15.2023.08.11	Attempted Vocalized Speech / 50-word	259	t15	t15.2024.03.03	Inner Speech (Motoric)	50-word
t15.2024.12.15	Inner speech (Motoric) / 125,000-word vocab	150	t15	t15.2024.12.15	Inner Speech (Motoric)	125,000-word
t15.2024.12.14	Attempted mimed speech / 125,000-word vocab	235	t15	t15.2024.12.15	Inner Speech (Motoric)	125,000-word
t15.2024.12.12	Attempted mimed speech / 125,000-word vocab	300	t15	t15.2024.12.15	Inner Speech (Motoric)	125,000-word
t15.2024.12.11	Attempted mimed speech / 125,000-word vocab	120	t15	t15.2024.12.15	Inner Speech (Motoric)	125,000-word
t15.2024.12.10	Attempted mimed speech / 125,000-word vocab	400	t15	t15.2024.12.15	Inner Speech (Motoric)	125,000-word
t15.2024.12.09	Attempted mimed speech / 125,000-word vocab	320	t15	t15.2024.12.15	Inner Speech (Motoric)	125,000-word
t15.2024.12.07	Attempted mimed speech / 125,000-word vocab	85	t15	t15.2024.12.15	Inner Speech (Motoric)	125,000-word
t15.2024.12.05	Attempted mimed speech / 125,000-word vocab	200	t15	t15.2024.12.15	Inner Speech (Motoric)	125,000-word
t15.2024.12.04	Attempted mimed speech / 125,000-word vocab	350	t15	t15.2024.12.15	Inner Speech (Motoric)	125,000-word
t15.2024.07.28	Attempted vocalized and attempted mimed speech / 125,000-word vocab	450	t15	t15.2024.12.15	Inner Speech (Motoric)	125,000-word
t15.2024.07.21	Attempted vocalized and attempted mimed speech / 125,000-word vocab	500	t15	t15.2024.12.15	Inner Speech (Motoric)	125,000-word
t15.2024.07.19	Attempted vocalized and attempted mimed speech / 125,000-word vocab	760	t15	t15.2024.12.15	Inner Speech (Motoric)	125,000-word
t15.2024.03.17	Attempted vocalized and attempted mimed speech / 125,000-word vocab	470	t15	t15.2024.12.15	Inner Speech (Motoric)	125,000-word
t15.2024.03.03	Inner speech (Motoric) / 50-word vocab	250	t15	t15.2024.12.15	Inner Speech (Motoric)	125,000-word
t15.2025.01.05	Inner speech (motoric) / 125,000-word vocab	145	t15	t15.2025.01.05	Inner Speech (Motoric)	125,000-word
t15.2025.01.04	Attempted mimed speech / 125,000-word vocab	200	t15	t15.2025.01.05	Inner Speech (Motoric)	125,000-word
t15.2024.01.03	Attempted mimed speech / 125,000-word vocab	300	t15	t15.2025.01.05	Inner Speech (Motoric)	125,000-word
t15.2024.12.15	Attempted mimed speech / 125,000-word vocab	150	t15	t15.2025.01.05	Inner Speech (Motoric)	125,000-word
t15.2024.12.14	Attempted mimed speech / 125,000-word vocab	235	t15	t15.2025.01.05	Inner Speech (Motoric)	125,000-word
t15.2024.12.12	Attempted mimed speech / 125,000-word vocab	300	t15	t15.2025.01.05	Inner Speech (Motoric)	125,000-word
t15.2024.12.11	Attempted mimed speech / 125,000-word vocab	120	t15	t15.2025.01.05	Inner Speech (Motoric)	125,000-word
t15.2024.12.10	Attempted mimed speech / 125,000-word vocab	400	t15	t15.2025.01.05	Inner Speech (Motoric)	125,000-word
t15.2024.12.09	Attempted mimed speech / 125,000-word vocab	320	t15	t15.2025.01.05	Inner Speech (Motoric)	125,000-word
t15.2024.07.28	Attempted vocalized and attempted mimed speech / 125,000-word vocab	450	t15	t15.2025.01.05	Inner Speech (Motoric)	125,000-word
t15.2024.07.21	Attempted vocalized and attempted mimed speech / 125,000-word vocab	500	t15	t15.2025.01.05	Inner Speech (Motoric)	125,000-word
t15.2024.07.19	Attempted vocalized and attempted mimed speech / 125,000-word vocab	760	t15	t15.2025.01.05	Inner Speech (Motoric)	125,000-word
t15.2024.03.17	Attempted vocalized and attempted mimed speech / 125,000-word vocab	470	t15	t15.2025.01.05	Inner Speech (Motoric)	125,000-word
t15.2024.03.03	Inner speech (Motoric) / 50-word vocab	250	t15	t15.2025.01.05	Inner Speech (Motoric)	125,000-word
t16.2024.04.29	Inner Speech (Auditory) / 50-word	107	t16	t16.2024.04.29	Inner Speech (Auditory, 1st person)	50-word
t16.2024.04.26	Attempted Mimed Speech / 125,000-word vocab	262	t16	t16.2024.04.29	Inner Speech (Auditory, 1st person)	50-word
t16.2024.04.19	Attempted Mimed Speech / 125,000-word vocab	333	t16	t16.2024.04.29	Inner Speech (Auditory, 1st person)	50-word
t16.2024.04.05	Attempted Mimed Speech / 125,000-word vocab	321	t16	t16.2024.04.29	Inner Speech (Auditory, 1st person)	50-word
t16.2024.03.22	Attempted Mimed Speech / 50-word Vocab	138	t16	t16.2024.04.29	Inner Speech (Auditory, 1st person)	50-word
t16.2024.03.11	Attempted Mimed Speech / 125,000-word vocab	184	t16	t16.2024.04.29	Inner Speech (Auditory, 1st person)	50-word
t16.2024.02.21	Attempted Mimed Speech / 125,000-word vocab	176	t16	t16.2024.04.29	Inner Speech (Auditory, 1st person)	50-word
t16.2024.02.09	Attempted Vocalized Speech / Open 50-word Vocab	181	t16	t16.2024.04.29	Inner Speech (Auditory, 1st person)	50-word
t16.2024.02.09	Attempted Mimed Speech / 50-word Vocab	180	t16	t16.2024.04.29	Inner Speech (Auditory, 1st person)	50-word
t16.2024.01.26	Attempted Vocalized Speech / 125,000-word vocab	173	t16	t16.2024.04.29	Inner Speech (Auditory, 1st person)	50-word
t16.2024.01.12	Attempted Vocalized Speech / 125,000-word vocab	167	t16	t16.2024.04.29	Inner Speech (Auditory, 1st person)	50-word
t16.2024.01.08	Attempted Vocalized Speech / 125,000-word vocab	187	t16	t16.2024.04.29	Inner Speech (Auditory, 1st person)	50-word
t16.2024.12.18	Auditory Inner Speech / 125,000-word vocab	79	t16	t16.2024.12.18	Inner Speech (Auditory, 1st person)	125,000-word
t16.2024.12.11	Attempted Mimed Speech / 125,000-word vocab	40	t16	t16.2024.12.18	Inner Speech (Auditory, 1st person)	125,000-word
t16.2025.12.06	Attempted Mimed Speech / 125,000-word vocab	39	t16	t16.2024.12.18	Inner Speech (Auditory, 1st person)	125,000-word
t16.2024.12.04	Attempted Mimed Speech / 125,000-word vocab	31	t16	t16.2024.12.18	Inner Speech (Auditory, 1st person)	125,000-word
t16.2024.12.02	Attempted Mimed Speech / 125,000-word vocab	30	t16	t16.2024.12.18	Inner Speech (Auditory, 1st person)	125,000-word
t16.2024.11.27	Attempted Mimed Speech / 125,000-word vocab	183	t16	t16.2024.12.18	Inner Speech (Auditory, 1st person)	125,000-word
t16.2024.11.22	Attempted Mimed Speech / 125,000-word vocab	30	t16	t16.2024.12.18	Inner Speech (Auditory, 1st person)	125,000-word
t16.2024.11.20	Attempted Mimed Speech / 125,000-word vocab	37	t16	t16.2024.12.18	Inner Speech (Auditory, 1st person)	125,000-word
t16.2024.11.18	Attempted Mimed Speech / 125,000-word vocab	188	t16	t16.2024.12.18	Inner Speech (Auditory, 1st person)	125,000-word
t16.2024.11.15	Attempted Mimed Speech / 125,000-word vocab	147	t16	t16.2024.12.18	Inner Speech (Auditory, 1st person)	125,000-word
t16.2024.11.11	Attempted Mimed Speech / 125,000-word vocab	82	t16	t16.2024.12.18	Inner Speech (Auditory, 1st person)	125,000-word
t12.2024.12.19	Motoric Inner Speech / 50-word w/ Keyword	160	t12	t12.2024.12.19	Motoric Inner Speech w/ Keyword	50-word
t12.2024.12.17	Motoric Inner Speech / 50-word w/ Keyword	160	t12	t12.2024.12.19	Motoric Inner Speech w/ Keyword	50-word
t12.2024.12.06	Motoric Inner Speech / 50-word w/ Keyword	280	t12	t12.2024.12.19	Motoric Inner Speech w/ Keyword	50-word
t12.2024.11.19	Attempted Mimed Speech / 50-word (various speeds cued)	320	t12	t12.2024.12.19	Motoric Inner Speech w/ Keyword	50-word
t12.2024.10.17	Attempted Mimed Speech / 50-word (various speeds cued)	240	t12	t12.2024.12.19	Motoric Inner Speech w/ Keyword	50-word
t12.2024.08.27	Attempted Mimed Speech / 50-word	240	t12	t12.2024.12.19	Motoric Inner Speech w/ Keyword	50-word
t12.2024.08.20	Attempted Mimed Speech / 50-word	240	t12	t12.2024.12.19	Motoric Inner Speech w/ Keyword	50-word
t12.2024.07.09	Attempted Mimed Speech / 50-word	240	t12	t12.2024.12.19	Motoric Inner Speech w/ Keyword	50-word
t12.2024.06.27	Attempted Mimed Speech / 50-word	320	t12	t12.2024.12.19	Motoric Inner Speech w/ Keyword	50-word
t12.2024.05.30	Attempted Mimed Speech / 50-word	360	t12	t12.2024.12.19	Motoric Inner Speech w/ Keyword	50-word
t12.2024.05.23	Attempted Mimed Speech / 125,000-word (Story reading)	200	t12	t12.2024.12.19	Motoric Inner Speech w/ Keyword	50-word
t12.2024.04.30	Attempted Mimed Speech / 50-word	360	t12	t12.2024.12.19	Motoric Inner Speech w/ Keyword	50-word
t12.2024.01.25	Motoric Inner Speech / 50-word	200	t12	t12.2024.12.19	Motoric Inner Speech w/ Keyword	50-word
t12.2024.12.12	Motoric Inner Speech / 50-word	200	t12	t12.2024.12.19	Motoric Inner Speech w/ Keyword	50-word
